# Supplementary material for: Functional Quality Characteristics of the Meat from a Dual-Purpose Poultry Crossbreed Suitable for Backyard Rearing in Comparison to Commercial Broilers
Source: Foods. 2023 Jun 21;12(13):2434. doi: 10.3390/foods12132434 (PMC10341246; doi:10.3390/foods12132434)
Supplement: Supplementary file 1 [file foods-12-02434-s001.zip]

Archive with 1 entries (1 files):
- foods-2441196-supplementary.docx
